# Supplementary material for: Claudin-1 Contributes to Gastrointestinal Stromal Tumors (GIST) Resistance to Imatinib Mesylate (IM) via Regulation of FGFR-Signaling
Source: Int J Mol Sci. 2025 Aug 22;26(17):8138. doi: 10.3390/ijms26178138 (PMC12428531; doi:10.3390/ijms26178138)
Supplement: Supplementary file 1 [file ijms-26-08138-s001.zip]

Archive with 1 entries (1 files):
- ijms-3767321-supplementary.pdf
